# Supplementary material for: Integrative multi-omics analysis identifies SNRPE as a key driver gene in uterine corpus endometrial carcinoma: promoting tumor progression, and mediating immune evasion
Source: Front Immunol. 2026 May 21;17:1827474. doi: 10.3389/fimmu.2026.1827474 (PMC13233447; doi:10.3389/fimmu.2026.1827474)
Supplement: Supplementary file 2 [file DataSheet2.xlsx]

## Sheet: Supplementary Table 4
Supplementary Table 4. Cross-validation analysis among sGenes, known core splicing factors, and DEGs in UCEC
GEPIA2.0-DEGs	Core splicing factors	sGenes
A1BG	ACIN1	RMDN1
A1BG-AS1	AQR	PILRB
A2M	BCAS2	FNTB
A2M-AS1	BUB3	DEPDC5
AADAT	BUD31	PMF1
AAK1	C9orf78	LGALS9
AASS	CACTIN	CMC2
ABAT	CD2BP2	OS9
ABC12-49244600F4.4	CDC40	ANKRD9
ABC7-42404400C24.1	CDC5L	PIGQ
ABCA10	CHERP	ANXA4
ABCA3	CRNKL1	OSBPL1A
ABCA6	CTNNBL1	NMRAL1
ABCA7	CWC15	NDUFS5
ABCA8	CXorf56	EXOSC9
ABCA9	DDX23	CD46
ABCB1	DDX35	ERMARD
ABCC3	DDX41	HSD17B12
ABCC5	DDX46	ULK3
ABCC6	DHX15	CYB5A
ABCC8	DHX8	ABCD4
ABCC9	EFTUD2	KLHDC4
ABCD1	FAM50A	HINT1
ABCG1	HNRNPA0	ARHGEF3
ABCG2	HNRNPA1	OCIAD2
ABHD11	HNRNPA2B1	MRPL37
ABHD11-AS1	HNRNPA3	MRPL55
ABHD17C	HNRNPC	CRELD2
ABHD2	HNRNPD	APIP
ABHD6	HNRNPDL	KRTCAP3
ABI3BP	HNRNPF	NMRK1
ABL1	HNRNPH1	WWOX
ABLIM1	HNRNPH3	FARP1
ABLIM3	HNRNPK	SMARCE1
ABO	HNRNPL	PIGP
ABR	HNRNPM	TMEM159
ABRACL	HNRNPR	RBCK1
ABTB1	HNRNPU	ACADM
AC000078.5	HNRNPUL1	SETD3
AC000089.3	HSPA4	ASRGL1
AC000123.3	HSPA5	CHURC1
AC000123.4	HSPA8	EIF4E2
AC002310.11	HTATSF1	CCDC74A
AC002398.12	HTRA2	C19orf47
AC003090.1	IK	MYO10
AC003973.3	ISY1	GNL3
AC004623.3	LSM2	SNRPD2
AC005062.2	LSM3	C1orf54
AC005082.12	LSM4	TOR3A
AC005104.3	LSM6	TMEM106C
AC005154.6	LSM7	GSTO2
AC005154.7	LSM8	MRS2
AC005253.2	MAGOH	SEC16A
AC005255.3	MATR3	UBE2E3
AC005339.2	NAA38	GLIPR1L2
AC005517.3	NFATC2IP	NPC2
AC005519.4	NHP2L1	CCDC66
AC005682.5	NOSIP	BAX
AC005740.6	PABPN1	ZNF276
AC005786.7	PHF5A	MTHFS
AC005943.6	PLRG1	GCDH
AC006011.4	PPIE	CCDC34
AC006116.24	PPIG	CDKL1
AC006116.27	PPIH	LAMTOR1
AC006126.4	PPIL1	ATP10D
AC006128.2	PPIL2	NQO2
AC006449.2	PPIL3	SNAP47
AC006547.13	PPWD1	OGFOD3
AC006547.8	PQBP1	RPE
AC006942.4	PRPF18	PACSIN2
AC007009.1	PRPF19	PABPC1L
AC007191.4	PRPF3	CEP70
AC007192.6	PRPF31	MYBL2
AC007283.5	PRPF4	ST20
AC007326.1	PRPF4B	SNRNP27
AC007383.4	PRPF6	NME1-NME2
AC007392.3	PRPF8	TSPO
AC007392.4	PTBP1	C9orf72
AC007566.10	PUF60	SSR3
AC007620.3	RALY	YBEY
AC007743.1	RBM17	RASSF1
AC008746.12	RBM22	STRADA
AC008746.5	RBM8A	TMEM18
AC009005.2	RBMX	NCAPG2
AC009065.4	SART1	LTA4H
AC009120.3	SF3A1	SYNGR2
AC009120.5	SF3A2	TCF25
AC009120.6	SF3A3	AKAP13
AC009299.5	SF3B1	UBXN11
AC009336.19	SF3B14	RPS23
AC009501.4	SF3B2	RPLP0
AC009950.1	SF3B3	PSMA4
AC009950.2	SF3B4	PPIL2
AC010136.2	SLU7	VRK3
AC010226.4	SMNDC1	SETD4
AC010883.5	SNRNP200	COX14
AC010976.2	SNRNP27	SLC35G1
AC011239.2	SNRNP40	GNPTG
AC011290.5	SNRNP70	SOD2
AC011558.5	SNRPA	IFT122
AC011737.2	SNRPA1	TDRKH
AC015849.19	SNRPB	PSMG1
AC016757.3	SNRPB2	TMEM176B
AC016995.3	SNRPC	PAPOLA
AC017104.6	SNRPD1	UBAP2
AC018462.3	SNRPD2	TAGLN
AC018766.4	SNRPD3	ERGIC3
AC018766.6	SNRPE	SIDT2
AC021066.1	SNRPF	ZNF83
AC024560.3	SNRPG	TAF8
AC025165.8	SNW1	FBF1
AC025335.1	SRP40	ILK
AC026150.8	SRP54	ACOT8
AC034220.3	SRRM1	AIMP2
AC053503.12	SRSF1	ERAP2
AC053503.6	SRSF12	GIT2
AC069282.6	SRSF2	IFT46
AC073130.3	SRSF3	NRBP1
AC074212.6	SRSF4	MUC20
AC074289.1	SRSF6	DPH3
AC079630.4	SRSF7	ASNS
AC079781.7	SRSF9	CD63
AC079922.2	SYF2	RRP8
AC083843.1	SYNCRIP	SCLY
AC090044.2	TXNL4A	RBM39
AC092162.1	U2AF1	BRWD1
AC093110.3	U2AF2	SNRPN
AC093495.4	U2SURP	C11orf49
AC093642.1	USP39	FN3KRP
AC093642.3	WBP11	TAF6
AC093642.5	WDR83	MRPL36
AC093673.5	XAB2	MRPL35
AC093838.4	YBX1	PIGF
AC096772.6	ZMAT2	WDR36
AC097724.3		CCDC47
AC098614.2		EBPL
AC100830.5		RPL7
AC104534.3		BMF
AC104667.3		CNN2
AC108488.4		MRPL21
AC110615.1		ZNF726
AC113188.2		S100A6
AC114730.11		SLBP
AC114730.2		UNK
AC116366.6		TTC3
AC116614.1		RNASET2
AC124789.1		REXO2
AC125232.1		CARD8
AC129492.1		TCP1
AC132008.1		PKIG
AC132217.4		TNFRSF10B
AC137934.1		MEPCE
AC138035.2		C4orf33
AC141928.1		ERAP1
AC144530.1		UBE2I
AC145124.2		YWHAB
AC156455.1		ERP29
AC159540.1		MYL6
AC239868.1		MGST3
AC239868.2		NDUFS3
AC239868.3		UFSP2
AC241377.2		AP3S2
AC241585.2		RCAN1
AC245100.1		PRRC1
ACACB		FAIM
ACAD11		ZYX
ACADSB		LIMD1
ACAP3		STXBP4
ACBD4		FAM160B1
ACBD7		ACAD8
ACCS		MAFF
ACD		NEU3
ACHE		UBE2F
ACKR1		BUD13
ACKR4		EIF4B
ACOT13		RCL1
ACOT2		TCF4
ACOT4		SNX17
ACOX2		ATP6V0B
ACR		POLR2D
ACRC		GSTM1
ACSL1		FANK1
ACSM1		DNAJA4
ACSM3		MTMR10
ACSS3		CCND1
ACTA1		RSU1
ACTA2		TRIM13
ACTA2-AS1		WTAP
ACTC1		PPFIA1
ACTG2		UQCC1
ACTN1		METTL17
ACTN1-AS1		SSBP3
ACTN2		NDUFA12
ACVRL1		SDHA
ACY1		SPNS1
ACY3		RTN4
ADAM11		ZFP28
ADAM19		ITPR2
ADAM22		SERGEF
ADAM28		VGLL4
ADAM33		PWP1
ADAMDEC1		COX11
ADAMTS1		ARHGEF2
ADAMTS10		NDRG2
ADAMTS12		SNRPG
ADAMTS19		DTWD1
ADAMTS2		SETMAR
ADAMTS3		CCDC69
ADAMTS4		COG5
ADAMTS5		DAZAP2
ADAMTS6		SNRPE
ADAMTS7		SETX
ADAMTS7P4		TIAM2
ADAMTS9		ZDHHC16
ADAMTS9-AS1		ANKS1B
ADAMTS9-AS2		NUDT22
ADAMTSL1		IL18BP
ADAMTSL3		LSM5
ADAMTSL4		TIFA
ADAMTSL5		RAB3IL1
ADAP1		PLEKHG3
ADARB1		GOT2
ADCY2		PHKG2
ADCY3		PML
ADCY4		N4BP2L2
ADCY5		RCC1
ADCY6		INPP5J
ADCY9		CHST14
ADCYAP1R1		MPI
ADD1		PRDM15
ADGRA2		HPS4
ADGRB1		PKMYT1
ADGRB3		ATP5IF1
ADGRD1		DMAC2
ADGRE5		CENPU
ADGRF1		MRE11
ADGRF5		ATP5MG
ADGRL1		PCNX4
ADGRL3		LDAH
ADGRL4		CNOT9
ADH1B		MARCHF2
ADHFE1		SEPTIN6
ADIRF		SAXO2
ADIRF-AS1		ANTKMT
ADM2		CARMIL1
ADM5		DGLUCY
ADPRH		RSRP1
ADPRM
ADRA1D
ADRA2A
ADRA2B
ADRA2C
ADRB2
AEBP1
AF001548.3
AF011889.2
AF127577.10
AF131215.2
AF131215.9
AF186192.1
AF186192.5
AFAP1
AFAP1L1
AFAP1L2
AFF1
AFF3
AFF4
AFG3L1P
AGAP11
AGAP2-AS1
AGAP3
AGAP4
AGAP5
AGAP6
AGAP9
AGBL3
AGER
AGFG2
AGMAT
AGO4
AGPAT2
AGPAT4
AGPAT9
AGR2
AGR3
AGRN
AGTR1
AGTRAP
AHCY
AHCYL2
AHDC1
AHI1
AHNAK
AHNAK2
AHSA2
AIFM1
AIG1
AIM1L
AIMP2
AJ011932.1
AK4
AKAP10
AKAP11
AKAP12
AKAP13
AKAP17A
AKAP2
AKAP6
AKNA
AKR1A1
AKT2
AKT3
AKTIP
AL158801.1
AL162151.3
AL442127.1
AL513523.2
AL590762.11
AL590762.7
ALCAM
ALDH18A1
ALDH1A1
ALDH1A2
ALDH1A3
ALDH1B1
ALDH1L1
ALDH1L2
ALDH3A1
ALDH3B2
ALDOC
ALG1L
ALOX12-AS1
ALOX5
ALPL
ALPP
ALPPL2
ALYREF
AMIGO1
AMIGO2
AMN
AMOTL1
AMOTL2
AMPD2
AMPH
AMT
AMY2A
AMY2B
AMZ2P1
ANAPC11
ANAPC2
ANAPC4
ANG
ANGEL1
ANGEL2
ANGPT1
ANGPT4
ANGPTL1
ANGPTL2
ANK2
ANKAR
ANKDD1A
ANKEF1
ANKFY1
ANKHD1
ANKLE2
ANKRA2
ANKRD10
ANKRD10-IT1
ANKRD12
ANKRD13B
ANKRD22
ANKRD23
ANKRD29
ANKRD33B
ANKRD34A
ANKRD35
ANKRD36
ANKRD36B
ANKRD36C
ANKRD40
ANKRD44
ANKRD49
ANKRD52
ANKRD53
ANKRD6
ANKS3
ANKZF1
ANLN
ANO1
ANO2
ANO6
ANO9
ANP32E
ANTXR1
ANTXR2
ANXA13
ANXA2P2
ANXA3
ANXA6
ANXA9
AOC1
AOC3
AOC4P
AOX1
AP000251.3
AP000347.2
AP000347.4
AP000349.2
AP000442.1
AP000473.5
AP000473.8
AP000892.6
AP001062.7
AP001062.8
AP001189.4
AP001347.6
AP001615.9
AP002954.3
AP003068.9
AP006621.5
AP1M2
AP1S1
AP1S3
AP2A1
AP2S1
AP3B2
AP4B1-AS1
AP4E1
APBA1
APBA2
APBA3
APBB1
APBB2
APBB3
APEH
APH1B
APITD1
APITD1-CORT
APOBEC3B
APOBEC3C
APOC1
APOC2
APOC4-APOC2
APOD
APOE
APOL3
APOL4
APOLD1
APOO
APPBP2
APPL2
AQP1
AQP3
AQP5
AQP7
AR
ARAP1-AS1
ARAP3
ARGLU1
ARHGAP1
ARHGAP10
ARHGAP11A
ARHGAP11B
ARHGAP20
ARHGAP21
ARHGAP23
ARHGAP24
ARHGAP31
ARHGAP32
ARHGAP33
ARHGAP39
ARHGAP40
ARHGAP42
ARHGAP44
ARHGAP6
ARHGAP8
ARHGEF10
ARHGEF10L
ARHGEF15
ARHGEF16
ARHGEF17
ARHGEF25
ARHGEF26
ARHGEF35
ARHGEF37
ARHGEF40
ARHGEF5
ARHGEF6
ARHGEF7
ARID4A
ARID5A
ARID5B
ARIH2
ARL10
ARL17A
ARL4C
ARL6IP1
ARMC12
ARMC3
ARMCX1
ARMCX3-AS1
ARMCX4
ARMCX7P
ARNT
ARNTL
ARNTL2
ARPC1B
ARPC3
ARPC4-TTLL3
ARPC5L
ARPIN
ARRB1
ARRDC1-AS1
ARRDC2
ARRDC4
ARSD
ARSI
ART5
ASAP1
ASAP2
ASAP3
ASB16
ASB2
ASCL2
ASF1B
ASH1L
ASIC3
ASMTL-AS1
ASPA
ASPG
ASPM
ASPN
ASPRV1
ASRGL1
ASXL1
ATAD2
ATAD2B
ATF5
ATF7
ATG16L2
ATG2B
ATG4B
ATIC
ATL1
ATL2
ATL3
ATM
ATN1
ATOH8
ATP10D
ATP11A
ATP11B
ATP11C
ATP1A1
ATP1A2
ATP1B2
ATP2A1-AS1
ATP2A3
ATP2B4
ATP2C2
ATP5E
ATP5G1P4
ATP5I
ATP5J2
ATP5L
ATP6V0A1
ATP6V0B
ATP6V0E2
ATP6V1C2
ATP6V1G2
ATP6V1G2-DDX39B
ATP8B2
ATP8B4
ATP9B
ATPIF1
ATRNL1
ATRX
ATXN1
ATXN1L
ATXN7
AUNIP
AURKA
AURKAIP1
AURKB
AVPR1A
AVPR2
AXIN2
AXL
AZIN2
B3GLCT
B3GNT3
B3GNT7
B3GNT9
B4GALNT1
B4GALNT3
B4GALT1
B4GAT1
BACE1
BACE1-AS
BACH2
BAG2
BAG3
BAHCC1
BAIAP2L1
BAK1
BATF
BAX
BAZ2A
BAZ2B
BBOX1-AS1
BBS1
BBS4
BBS5
BCAN
BCHE
BCL11A
BCL2
BCL2A1
BCL2L12
BCL2L15
BCL2L2
BCL2L2-PABPN1
BCL6
BCL6B
BCL9L
BCO2
BDP1
BEAN1-AS1
BEGAIN
BEND3P3
BEND6
BEND7
BEST1
BGN
BHMT2
BICC1
BICD2
BID
BIK
BIRC5
BIVM
BLACAT1
BLM
BLNK
BLOC1S6
BMP1
BMP4
BMP6
BMP7
BMPER
BMPR1B
BMPR1B-AS1
BMS1P2
BMS1P20
BMX
BNC2
BOC
BOD1L1
BOLA2
BOLA2B
BOLA3
BOLA3-AS1
BORA
BPI
BPTF
BRD1
BRD8
BRI3BP
BRIP1
BRSK1
BRSK2
BSCL2
BSPRY
BST1
BST2
BTAF1
BTBD11
BTBD19
BTF3L4P2
BTG1
BTN2A1
BTN2A3P
BTN3A1
BTN3A3
BTNL9
BUB1
BUB1B
BUD31
BVES
BVES-AS1
BX322557.10
BZRAP1
BZRAP1-AS1
BZW2
C10orf10
C10orf128
C10orf35
C10orf54
C11orf30
C11orf52
C11orf68
C11orf95
C11orf96
C11orf98
C12orf45
C12orf49
C12orf56
C12orf75
C14orf132
C14orf142
C14orf180
C14orf2
C14orf28
C14orf80
C15orf41
C15orf48
C15orf52
C15orf59
C16orf45
C16orf52
C16orf58
C16orf59
C16orf74
C16orf86
C17orf49
C17orf51
C17orf53
C17orf89
C17orf96
C19orf33
C19orf45
C19orf48
C19orf53
C19orf66
C19orf71
C19orf73
C1GALT1C1L
C1orf106
C1orf116
C1orf123
C1orf168
C1orf186
C1orf194
C1orf204
C1orf21
C1orf210
C1orf216
C1orf233
C1orf53
C1orf95
C1QA
C1QB
C1QC
C1QTNF1
C1QTNF2
C1QTNF4
C1QTNF7
C1R
C1RL-AS1
C1S
C2
C20orf166-AS1
C20orf194
C20orf24
C20orf85
C22orf34
C2CD4A
C2CD5
C2orf15
C2orf40
C2orf54
C2orf70
C2orf74
C2orf88
C3orf18
C3orf70
C4orf32
C4orf47
C4orf48
C5
C5orf42
C5orf45
C5orf49
C5orf56
C6orf132
C6orf141
C6orf165
C6orf3
C6orf49
C6orf52
C6orf99
C7
C7orf31
C7orf55-LUC7L2
C7orf73
C8orf34-AS1
C8orf46
C8orf88
C9orf116
C9orf152
C9orf16
C9orf172
C9orf24
C9orf3
C9orf72
CA11
CA2
CA3
CA4
CA5B
CA8
CA9
CAB39L
CABP1
CABYR
CACHD1
CACNA1C
CACNA1C-AS1
CACNA1G
CACNA1H
CACNA2D1
CACNA2D2
CACNB1
CACNB2
CACNB3
CACNG4
CACYBP
CADM1
CADM3
CADM3-AS1
CADM4
CADPS2
CAHM
CALCOCO1
CALCOCO2
CALCRL
CALD1
CALHM2
CALM2P2
CALML4
CALR
CAMK1
CAMK2A
CAMK2D
CAMK2G
CAMK2N1
CAMKK1
CAMKK2
CAMSAP2
CAMSAP3
CAMTA2
CAND2
CAP2
CAPG
CAPN11
CAPN12
CAPN13
CAPN2
CAPN3
CAPN5
CAPN6
CAPN7
CAPN9
CAPRIN2
CAPS
CAPS2
CAPSL
CARD8
CARF
CASC15
CASC3
CASC5
CASC9
CASD1
CASKIN2
CASP12
CASP6
CASQ2
CAST
CATSPER2
CAV1
CAV2
CBFA2T3
CBL
CBLC
CBLN1
CBLN3
CBR3
CBX2
CBX3P2
CBX6
CBX7
CBX8
CCBE1
CCBL1
CCDC116
CCDC130
CCDC134
CCDC136
CCDC138
CCDC14
CCDC144B
CCDC144NL-AS1
CCDC149
CCDC150
CCDC152
CCDC157
CCDC159
CCDC160
CCDC167
CCDC171
CCDC180
CCDC181
CCDC184
CCDC3
CCDC33
CCDC34
CCDC36
CCDC39
CCDC58
CCDC64
CCDC64B
CCDC66
CCDC68
CCDC69
CCDC80
CCDC81
CCDC82
CCDC84
CCDC85A
CCDC85B
CCDC88A
CCDC88C
CCDC89
CCDC93
CCL11
CCL14
CCL15-CCL14
CCL16
CCL18
CCL20
CCL21
CCL23
CCL26
CCL28
CCL3
CCL4L2
CCL5
CCM2L
CCNA1
CCNA2
CCNB1
CCNB2
CCND1
CCND2
CCND2-AS1
CCNDBP1
CCNE1
CCNF
CCNJL
CCNL1
CCNL2
CCNO
CCNT2
CCP110
CCR10
CCT3
CCT5
CCT6P1
CD109
CD164L2
CD2
CD200
CD22
CD24
CD248
CD27-AS1
CD300LG
CD302
CD34
CD36
CD3D
CD40
CD44
CD47
CD48
CD52
CD74
CD79B
CD81
CD82
CD93
CD99
CD99L2
CD99P1
CDC20
CDC20P1
CDC25A
CDC25B
CDC25C
CDC42BPA
CDC42BPB
CDC42BPG
CDC42EP1
CDC42EP3
CDC42EP4
CDC42EP5
CDC45
CDC6
CDCA2
CDCA3
CDCA4
CDCA5
CDCA7
CDCA8
CDCP1
CDH1
CDH11
CDH13
CDH2
CDH23
CDH24
CDH5
CDIP1
CDK1
CDK11A
CDK12
CDK14
CDK17
CDK2AP2
CDK5
CDK9
CDKL1
CDKL5
CDKN1B
CDKN1C
CDKN2A
CDKN2C
CDKN3
CDO1
CDON
CDS1
CDT1
CEACAM19
CEBPA-AS1
CEBPB-AS1
CEBPD
CECR2
CELA2A
CELA3A
CELA3B
CELF2
CELF6
CELSR1
CELSR2
CENPA
CENPC
CENPE
CENPF
CENPH
CENPI
CENPK
CENPL
CENPM
CENPN
CENPT
CENPU
CENPV
CENPW
CEP112
CEP120
CEP126
CEP135
CEP164
CEP290
CEP44
CEP55
CEP68
CEP85L
CEP95
CERS3-AS1
CES1
CES2
CES3
CES4A
CFAP126
CFAP221
CFAP44
CFAP45
CFAP69
CFB
CFD
CFL2
CFLAR
CFLAR-AS1
CGN
CGNL1
CGREF1
CH17-13I23.3
CH17-340M24.3
CH17-408M7.1
CH17-431G21.1
CH17-472G23.1
CH17-472G23.4
CH507-396I9.7
CH507-42P11.8
CH507-513H4.5
CHAC1
CHAF1A
CHCHD1
CHCHD10
CHD1
CHD2
CHD3
CHD6
CHD9
CHEK1
CHEK2
CHGA
CHIC1
CHKB
CHMP4C
CHPT1
CHRD
CHRDL1
CHRDL2
CHST3
CHST6
CHST7
CHTF18
CIB1
CIC
CICP14
CIDEB
CIDEC
CILP
CILP2
CIRBP
CIT
CITED2
CITED4
CKAP2
CKAP2L
CKMT1A
CKMT1B
CKMT2
CKMT2-AS1
CKS1B
CKS1BP3
CKS2
CLASP1
CLASP2
CLASRP
CLCF1
CLCN6
CLCN7
CLDN1
CLDN10
CLDN11
CLDN15
CLDN3
CLDN4
CLDN5
CLDN6
CLDN7
CLDN9
CLDND1
CLDND2
CLEC10A
CLEC11A
CLEC14A
CLEC1A
CLEC2B
CLEC2D
CLEC3B
CLEC4F
CLGN
CLIC2
CLIC3
CLIC4
CLIP1
CLIP2
CLIP3
CLIP4
CLK1
CLK2
CLK4
CLMP
CLPS
CLSPN
CLSTN2
CLTCL1
CLU
CLUHP3
CLUL1
CMAHP
CMB9-22P13.1
CMB9-55F22.1
CMB9-94B1.2
CMKLR1
CMTM5
CMTM6
CMTM7
CMTM8
CMYA5
CNDP2
CNFN
CNKSR1
CNKSR3
CNN1
CNN3
CNPY2
CNR1
CNRIP1
CNTFR
CNTLN
CNTN4
CNTNAP1
CNTNAP3B
CNTROB
COA4
COA6
COBL
COL12A1
COL14A1
COL15A1
COL16A1
COL1A1
COL1A2
COL21A1
COL23A1
COL26A1
COL27A1
COL3A1
COL4A2-AS1
COL4A3
COL4A4
COL4A5
COL4A6
COL5A1
COL5A2
COL5A3
COL6A1
COL6A2
COL6A3
COL6A4P2
COL8A2
COL9A2
COLCA2
COLEC12
COLQ
COMMD9
COPE
COPZ2
COQ10A
CORIN
CORO1C
CORO2A
CORO2B
CORO6
COX16
COX4I2
COX5A
COX5B
COX6A1
COX6A2
COX6B1
COX7A1
COX7A2
COX7B
COX7C
COX7CP1
CP
CPA1
CPA3
CPB1
CPE
CPEB1
CPEB2
CPEB4
CPED1
CPLX1
CPNE5
CPNE8
CPQ
CPS1
CPSF3
CPSF3L
CPSF7
CPT1A
CPT1C
CPXM2
CRABP1
CRABP2
CRACR2B
CRADD
CRAMP1L
CRB2
CRB3
CRBN
CREB3L2
CREB3L4
CREB5
CREBBP
CREBRF
CREBZF
CRHBP
CRHR1
CRHR1-IT1
CRIM1
CRIP1
CRIPAK
CRISPLD1
CRISPLD2
CRMP1
CROCC
CROCCP2
CROCCP3
CRTAP
CRTC3
CRY2
CRYAB
CRYBG3
CRYGS
CRYZL1
CSAD
CSDC2
CSGALNACT1
CSGALNACT2
CSNK2B-LY6G5B-1181
CSPG4
CSPG4P10
CSPG4P11
CSPG4P12
CSPG4P5
CSPG5
CSRNP1
CSRP1
CST1
CST6
CSTB
CTA-14H9.5
CTA-204B4.2
CTA-212A2.1
CTA-363E19.2
CTA-363E6.7
CTA-384D8.35
CTA-390C10.10
CTA-989H11.1
CTAGE4
CTAGE5
CTB-102L5.4
CTB-12A17.2
CTB-133G6.1
CTB-13F3.1
CTB-191K22.5
CTB-25B13.9
CTB-31O20.3
CTB-31O20.4
CTB-36H16.2
CTB-50E14.5
CTB-50L17.8
CTB-50L17.9
CTB-55O6.12
CTB-55O6.8
CTB-63M22.1
CTB-79E8.3
CTB-89H12.4
CTB-92J24.3
CTBP1-AS
CTC-296K1.3
CTC-296K1.4
CTC-301O7.4
CTC-338M12.4
CTC-366B18.4
CTC-425F1.4
CTC-425O23.2
CTC-428H11.2
CTC-429P9.2
CTC-429P9.3
CTC-429P9.5
CTC-439O9.1
CTC-444N24.6
CTC-487M23.5
CTC-490E21.10
CTC-490E21.11
CTC-510F12.2
CTC-510F12.3
CTC-510F12.6
CTC-510F12.7
CTC-518P12.6
CTC-524C5.2
CTC-529I10.1
CTC-529I10.2
CTC-542B22.2
CTC-550B14.7
CTC-559E9.1
CTC-559E9.5
CTC1
CTD-2006M22.2
CTD-2007L18.5
CTD-2010I16.1
CTD-2013N17.6
CTD-2013N24.2
CTD-2015H6.3
CTD-2020K17.4
CTD-2026K11.1
CTD-2026K11.6
CTD-2033D15.2
CTD-2033D15.3
CTD-2036P10.5
CTD-2036P10.6
CTD-2047H16.4
CTD-2054N24.2
CTD-2095E4.5
CTD-2104P17.1
CTD-2184D3.5
CTD-2196E14.6
CTD-2196E14.7
CTD-2207O23.3
CTD-2224J9.4
CTD-2224J9.8
CTD-2228K2.7
CTD-2231H16.1
CTD-2235C13.1
CTD-2240E14.4
CTD-2270F17.1
CTD-2270P14.1
CTD-2287O16.5
CTD-2292M16.8
CTD-2303H24.2
CTD-2319I12.4
CTD-2325P2.4
CTD-2336O2.1
CTD-2368P22.1
CTD-2369P2.12
CTD-2373N4.3
CTD-2396E7.11
CTD-2510F5.4
CTD-2510F5.6
CTD-2517M22.14
CTD-2525P14.5
CTD-2527I21.14
CTD-2531D15.5
CTD-2537I9.12
CTD-2537I9.18
CTD-2544H17.2
CTD-2545G14.4
CTD-2547G23.4
CTD-2554C21.2
CTD-2555O16.2
CTD-2555O16.4
CTD-2561J22.5
CTD-2562J17.6
CTD-2595P9.4
CTD-2619J13.14
CTD-2619J13.5
CTD-2619J13.8
CTD-2623N2.3
CTD-2647L4.4
CTD-2647L4.5
CTD-2649C14.2
CTD-2659N19.2
CTD-3001H11.2
CTD-3035K23.3
CTD-3035K23.7
CTD-3064M3.3
CTD-3064M3.7
CTD-3092A11.1
CTD-3092A11.2
CTD-3094K11.1
CTD-3131K8.2
CTD-3141N22.1
CTD-3193K9.3
CTD-3193K9.4
CTD-3193O13.1
CTD-3193O13.11
CTD-3220F14.1
CTD-3222D19.8
CTDSP2
CTF1
CTGF
CTHRC1
CTIF
CTNNA2
CTNNBIP1
CTPS1
CTRB1
CTRB2
CTRC
CTSC
CTSF
CTSG
CTSK
CTSO
CTSS
CTSV
CTTN
CTTNBP2
CUX1
CWC25
CWF19L2
CXADR
CXCL1
CXCL10
CXCL11
CXCL12
CXCL13
CXCL14
CXCL16
CXCL17
CXCL3
CXCL8
CXCL9
CXCR4
CXorf23
CXorf36
CXorf57
CXXC5
CYB561
CYB561D1
CYB561D2
CYB5R2
CYB5R3
CYBA
CYBRD1
CYCS
CYGB
CYP11A1
CYP1B1
CYP1B1-AS1
CYP21A2
CYP26B1
CYP27A1
CYP2A6
CYP2B7P
CYP2E1
CYP2J2
CYP2S1
CYP2U1
CYP3A5
CYP46A1
CYP4B1
CYP4F11
CYP4F12
CYP4V2
CYR61
CYS1
CYTH3
CYTL1
CYYR1
D2HGDH
DAAM1
DAAM2
DAB2
DAB2IP
DACT1
DACT2
DACT3
DAPK3
DAPL1
DARS-AS1
DARS2
DBI
DBNDD1
DBNDD2
DCAF12L2
DCAF13
DCAF16
DCAF17
DCAF5
DCAF8
DCDC2
DCHS1
DCHS2
DCLK1
DCLK2
DCN
DCP1A
DCP1B
DCTPP1
DCUN1D2
DCUN1D3
DCUN1D4
DDAH1
DDB2
DDHD2
DDIAS
DDR1
DDR2
DDX17
DDX26B
DDX49
DDX5
DEF6
DEFB1
DEFB124
DEGS2
DENND1C
DENND2A
DENND2D
DENND3
DENND4A
DENND4B
DENND4C
DENND5A
DENND5B
DENND6A
DEPDC1
DEPDC1B
DERL3
DES
DET1
DFNA5
DFNB31
DFNB59
DGAT2
DGCR6
DGCR8
DGKA
DGKB
DGKD
DGKE
DGKG
DGKH
DHCR24
DHCR7
DHFR
DHFRP1
DHRS13
DHRS3
DHX35
DHX38
DIAPH3
DICER1
DIDO1
DIO2
DIO3
DIO3OS
DIP2A
DIP2C
DIRAS1
DIRC3
DIS3L
DIXDC1
DKFZP434I0714
DKFZp434J0226
DKK3
DLC1
DLG2
DLG4
DLG5
DLGAP5
DLL1
DLL4
DLX3
DLX5
DLX6
DLX6-AS1
DMD
DMKN
DMPK
DMRTC1B
DMTF1
DMWD
DMXL2
DNAAF1
DNAAF3
DNAH1
DNAH14
DNAJB11
DNAJB13
DNAJB14
DNAJB4
DNAJB5
DNAJC12
DNAJC13
DNAJC15
DNAJC19P9
DNAJC22
DNAJC24
DNAJC27
DNAJC9-AS1
DNALI1
DNASE2
DNER
DNHD1
DNM1
DNM1P35
DNM1P41
DNM3
DNM3OS
DNMT3B
DNPH1
DOC2B
DOC2GP
DOCK11
DOCK4
DOCK6
DOCK9
DOCK9-AS2
DOK7
DOPEY1
DPCD
DPH1
DPP3
DPP6
DPP8
DPT
DPY19L2
DPY19L2P2
DPY30
DPYD
DPYSL2
DPYSL3
DRD4
DSC2
DSCAML1
DSE
DSEL
DSG2
DSN1
DSP
DST
DSTN
DSTNP1
DSTYK
DTL
DTNA
DTNB
DTWD1
DTX2P1-UPK3BP1-PMS2P11
DTX3
DTYMK
DUSP1
DUSP22
DUSP26
DUSP3
DUSP4
DUSP7
DUSP8P5
DUXAP8
DVL2
DVL3
DYDC2
DYNC1LI2
DYNC2H1
DYRK1A
DYSF
DZIP1
DZIP1L
E2F1
E2F2
E2F3
E2F7
E2F8
EBF1
EBF3
EBF4
EBLN2
EBP
ECE2
ECEL1
ECHDC2
ECHDC3
ECHS1
ECM1
ECM2
ECT2
EDA2R
EDEM2
EDIL3
EDN2
EDNRA
EDNRB
EEA1
EEF1A1P12
EEF1A1P6
EEF1A1P9
EEF1E1
EEF2K
EFCAB1
EFCAB11
EFCAB13
EFCC1
EFEMP1
EFEMP2
EFHD1
EFNA3
EFNA4
EFNA5
EFS
EGFL6
EGFL7
EGFL8
EGFLAM
EGFR
EGLN3
EGR1
EHBP1
EHBP1L1
EHD2
EHF
EHMT1
EID1
EID2B
EIF1AXP1
EIF1B
EIF2AK1
EIF3C
EIF3J-AS1
EIF4E2
EIF4E3
EIF4EBP1
EIF4ENIF1
EIF5A
EIF5AP4
EIF6
ELF2
ELF3
ELFN1
ELFN1-AS1
ELK3
ELL2
ELMO1
ELMO3
ELMOD3
ELMSAN1
ELN
ELOVL4
ELOVL6
ELP3
EMC10
EMCN
EME1
EME2
EMID1
EMILIN1
EML1
EML3
EMP1
EMP3
EMX2
EMX2OS
ENC1
ENDOD1
ENDOG
ENG
ENGASE
ENO1
ENO2
ENOX1
ENPEP
ENPP1
ENPP2
ENPP4
ENPP5
FGR
KRIT1
RAD52
KLHL13
ICA1
TFPI
RBM5
SLC7A2
SARM1
PLXND1
FKBP4
RBM6
HSPB6
PDK4
ZMYND10
PRSS22
HOXA11
MEOX1
PRKAR2B
KMT2E
MYCBP2
FBXL3
PDK2
ZFX
OSBPL7
MAP3K14
TMEM132A
TNFRSF12A
GGCT
TBXA2R
SCIN
PROM1
PAFAH1B1
GAS7
TRAPPC6A
RHBDF1
LUC7L
TEAD3
SELE
MYLIP
SPAG9
PLEKHG6
SS18L2
NFIX
IL32
PKD1
MAPK8IP2
RHOBTB2
REV3L
TENM1
MASP2
MLXIPL
IFFO1
SEMA3G
NISCH
STAB1
IDS
HFE
SCMH1
FYN
FMO1
LYPLA2
MRC2
NME2
TSPAN9
RNF216
PIK3C2A
RABGAP1
MAP4K3
TMEM159
SEMA3B
LTF
MAP4K5
SLC25A39
GPRC5A
MAMLD1
TACC3
MTMR11
ZMYND11
RGPD5
IGF1
SLC38A5
RUFY3
WWTR1
ZNF582
PHLDB1
PRDM11
SYT13
SNAI2
HGF
ZRANB1
SAMD4A
RUNX3
PLEKHB1
OSBPL5
FHL1
NLRP2
HSD17B6
TYMP
TOMM34
VIM
RTEL1-TNFRSF6B
FAS
RNASET2
KCNG1
SLAMF7
PRKCH
IFNGR1
RABEP1
HMGB3
GRN
FAM13B
TSSC1
GAB2
PIAS1
TMSB10
RNF19A
MYOC
FAM136A
VCL
NSMAF
TIMP2
MYOM2
USP2
TUBG2
RPL26L1
FLT4
MRI1
TLL1
TRIO
ZFYVE16
FAM65A
RAI14
PHLPP2
INPP4A
PARP3
FAM65C
TDP1
JADE2
PHKA2
EPHA3
[truncated: 5,133 more rows]
